# Supplementary material for: The E3 ligase ABI3-INTERACTING PROTEIN2 negatively regulates FUSCA3 and plays a role in cotyledon development in Arabidopsis thaliana
Source: J Exp Bot. 2017 Mar 28;68(7):1555–67. doi: 10.1093/jxb/erx046 (PMC5441903; doi:10.1093/jxb/erx046)
Supplement: Supplementary Data [file erx046_Supplementary_Data.zip]

Archive with 1 entries (1 files):
- supplementary_tables_S1_S2_Figures_S1_S4.pdf
